# Supplementary material for: Colored Surfaces Made of Synthetic Eumelanin
Source: Nanomaterials (Basel). 2021 Sep 7;11(9):2320. doi: 10.3390/nano11092320 (PMC8468714; doi:10.3390/nano11092320)
Supplement: Supplementary file 1 [file nanomaterials-11-02320-s001.zip]

Archive with 1 entries (1 files):
- nanomaterials-1342470-supplementary.pdf
